# Supplementary material for: Effectiveness of Technology-Enabled, Low Carbohydrate Dietary Interventions, in the Prevention or Treatment of Type 2 Diabetes Mellitus in Adults: A Systematic Literature Review of Randomised Controlled and Non-Randomised Trials
Source: Nutrients. 2023 Oct 13;15(20):4362. doi: 10.3390/nu15204362 (PMC10609579; doi:10.3390/nu15204362)
Supplement: Supplementary file 1 [file nutrients-15-04362-s001.zip]

Archive with 1 entries (1 files):
- nutrients-2598793-supplementary.pdf
